# Supplementary material for: Comprehensive analysis of the PD-L1 and immune infiltrates of N6-methyladenosine related long non-coding RNAs in bladder cancer
Source: Sci Rep. 2022 Jun 16;12:10082. doi: 10.1038/s41598-022-14097-x (PMC9203575; doi:10.1038/s41598-022-14097-x)
Supplement: Supplementary file 1 — Supplementary Information 1. [file 41598_2022_14097_MOESM1_ESM.zip]

Archive with 4 entries (3 files):
- 01.software/
- 01.software/GSEA_Win_4.0.3-installer.exe
- 01.software/Perl (command line).lnk
- 01.software/R-4.0.4-win.exe
