# Supplementary material for: Comprehensive analysis of the PD-L1 and immune infiltrates of N6-methyladenosine related long non-coding RNAs in bladder cancer
Source: Sci Rep. 2022 Jun 16;12:10082. doi: 10.1038/s41598-022-14097-x (PMC9203575; doi:10.1038/s41598-022-14097-x)
Supplement: Supplementary file 5 — Supplementary Information 5. [file 41598_2022_14097_MOESM5_ESM.xlsx]

## Sheet: figure1
the running code of network
#install.packages("igraph")
library(igraph) #引用包
nodefile="net.node.txt" #节点输入文件
edgefile="net.network.txt" #网络输入文件
outfile="network.pdf" #输出结果文件
lncRNAcol="#00AFBB" #lncRNA颜色
m6Acol="#FC4E07" #m6A颜色
setwd("C:\\bio\\10.network") #设置工作目录
#提取数据
node.data=read.table(nodefile, header=T, sep="\t", check.names=F)
edge.data=read.table(edgefile, header=T, sep="\t", check.names=F)
color=ifelse(node.data$Type=="lncRNA", lncRNAcol, m6Acol)
value=ifelse(node.data$Type=="lncRNA", 3, 4)
fontSize=ifelse(node.data$Type=="lncRNA", 0.01, 1.1)
node=data.frame(id=node.data$Node,label=node.data$Node,color=color,shape="dot",value=value,fontSize=fontSize)
edge=data.frame(from=edge.data$lncRNA,to=edge.data$m6A,length=100,arrows="middle",smooth=TRUE,shadow=FALSE,weight=edge.data$cor)
#节点和边的属性
d=data.frame(p1=edge$from, p2=edge$to, weight=abs(edge$weight))
g=graph.data.frame(d,directed = FALSE)
E(g)$color="grey30"
V(g)$size=node$value[match(names(components(g)$membership),node$label)]
V(g)$shape="sphere"
V(g)$lable.cex=node$fontSize[match(names(components(g)$membership),node$label)]
V(g)$color=node$color[match(names(components(g)$membership),node$label)]
#网络可视化
pdf(outfile,width=8,height=7)
layout(mat=matrix(c(1,2,1,2),nc=2), height=c(1,7))
par(mar=c(0,5,3,5))
plot(1,type="n",axes=F,xlab="",ylab="")
legend('center',legend=c('lncRNA','m6A'),col=c(lncRNAcol,m6Acol),pch=16,bty="n",ncol=2,cex=2)
vertex.frame.color = node$color
edge_col=E(g)$color
plot(g,layout=layout.auto,vertex.size=V(g)$size,vertex.label=node$label,vertex.label.cex=V(g)$lable.cex,edge.width =0.1,edge.arrow.size=0,vertex.label.color=NULL,vertex.frame.color=NA,edge.color=edge_col,vertex.label.font=2)
dev.off()
the running code of forest plot
#install.packages("survival")
library(survival) #引用包
pFilter=0.005 #显著性过滤条件
setwd("C:\\bio\\12.uniCox") #设置工作目录
rt=read.table("expTime.txt", header=T, sep="\t", check.names=F, row.names=1) #读取输入文件
rt$futime=rt$futime/365 #生存单位改成年
#单因素cox分析
outTab=data.frame()
sigGenes=c("futime","fustat")
for(gene in colnames(rt[,3:ncol(rt)])){
	cox=coxph(Surv(futime, fustat) ~ rt[,gene], data = rt)
	coxSummary = summary(cox)
	coxP=coxSummary$coefficients[,"Pr(>|z|)"]
	if(coxP<pFilter){
		sigGenes=c(sigGenes,gene)
		outTab=rbind(outTab,
			cbind(gene=gene,
			HR=coxSummary$conf.int[,"exp(coef)"],
			HR.95L=coxSummary$conf.int[,"lower .95"],
			HR.95H=coxSummary$conf.int[,"upper .95"],
				pvalue=coxP) )
	}
}
#输出单因素结果
write.table(outTab,file="uniCox.txt",sep="\t",row.names=F,quote=F)
surSigExp=rt[,sigGenes]
surSigExp=cbind(id=row.names(surSigExp),surSigExp)
write.table(surSigExp,file="uniSigExp.txt",sep="\t",row.names=F,quote=F)
############绘制森林图函数############
bioForest=function(coxFile=null, forestFile=null){
	#读取输入文件
	rt <- read.table(coxFile, header=T, sep="\t", check.names=F, row.names=1)
	gene <- rownames(rt)
	hr <- sprintf("%.3f",rt$"HR")
	hrLow <- sprintf("%.3f",rt$"HR.95L")
	hrHigh <- sprintf("%.3f",rt$"HR.95H")
	Hazard.ratio <- paste0(hr,"(",hrLow,"-",hrHigh,")")
	pVal <- ifelse(rt$pvalue<0.001, "<0.001", sprintf("%.3f", rt$pvalue))
	#输出图形
	pdf(file=forestFile, width=7.5, height=6.0)
	n <- nrow(rt)
	nRow <- n+1
	ylim <- c(1,nRow)
	layout(matrix(c(1,2),nc=2),width=c(3,2.5))
	#绘制森林图左边的临床信息
	xlim = c(0,3)
	par(mar=c(4,2.5,2,1))
	plot(1,xlim=xlim,ylim=ylim,type="n",axes=F,xlab="",ylab="")
	text.cex=0.8
	text(0,n:1,gene,adj=0,cex=text.cex)
	text(1.5-0.5*0.2,n:1,pVal,adj=1,cex=text.cex);text(1.5-0.5*0.2,n+1,'pvalue',cex=text.cex,font=2,adj=1)
	text(3.1,n:1,Hazard.ratio,adj=1,cex=text.cex);text(3.1,n+1,'Hazard ratio',cex=text.cex,font=2,adj=1)
	#绘制右边森林图
	par(mar=c(4,1,2,1),mgp=c(2,0.5,0))
	xlim = c(0,max(as.numeric(hrLow),as.numeric(hrHigh)))
	plot(1,xlim=xlim,ylim=ylim,type="n",axes=F,ylab="",xaxs="i",xlab="Hazard ratio")
	arrows(as.numeric(hrLow),n:1,as.numeric(hrHigh),n:1,angle=90,code=3,length=0.05,col="darkblue",lwd=2.5)
	abline(v=1,col="black",lty=2,lwd=2)
	boxcolor = ifelse(as.numeric(hr) > 1, "red", "green")
	points(as.numeric(hr), n:1, pch = 15, col = boxcolor, cex=1.5)
	axis(1)
	dev.off()
}
############绘制森林图函数############
#绘制森林图
bioForest(coxFile="uniCox.txt", forestFile="forest.pdf")

## Sheet: figure2
the running code of boxplot of heatmap
#if (!requireNamespace("BiocManager", quietly = TRUE))
# install.packages("BiocManager")
#BiocManager::install("limma")
#install.packages("pheatmap")
#install.packages("reshape2")
#install.packages("ggpubr")
#引用包
library(limma)
library(pheatmap)
library(reshape2)
library(ggpubr)
lncFile="uniSigExp.txt" #预后相关的lncRNA列表
expFile="lncRNA.txt" #lncRNA表达文件
setwd("C:\\bio\\13.heatmap") #设置工作目录
#读取输入文件
rt=read.table(expFile, header=T, sep="\t", check.names=F)
rt=as.matrix(rt)
rownames(rt)=rt[,1]
exp=rt[,2:ncol(rt)]
dimnames=list(rownames(exp),colnames(exp))
data=matrix(as.numeric(as.matrix(exp)),nrow=nrow(exp),dimnames=dimnames)
data=avereps(data)
data=data[rowMeans(data)>0,]
#提取预后lncRNA表达量
lncRNA=read.table(lncFile, header=T, sep="\t", check.names=F, row.names=1)
data=data[colnames(lncRNA)[3:ncol(lncRNA)],]
exp=data
#正常和肿瘤数目
group=sapply(strsplit(colnames(data),"\\-"), "[", 4)
group=sapply(strsplit(group,""), "[", 1)
group=gsub("2", "1", group)
conNum=length(group[group==1]) #正常组样品数目
treatNum=length(group[group==0]) #肿瘤组样品数目
sampleType=c(rep(1,conNum), rep(2,treatNum))
#基因差异分析
sigVec=c()
for(i in row.names(data)){
	test=wilcox.test(data[i,] ~ sampleType)
	pvalue=test$p.value
	Sig=ifelse(pvalue<0.001,"***",ifelse(pvalue<0.01,"**",ifelse(pvalue<0.05,"*","")))
	sigVec=c(sigVec, paste0(i, Sig))
}
row.names(data)=sigVec
#热图可视化
Type=c(rep("Normal",conNum), rep("Tumor",treatNum))
names(Type)=colnames(data)
Type=as.data.frame(Type)
data=log2(data+1)
pdf("heatmap.pdf", width=7.5, height=4.7)
pheatmap(data,
annotation=Type,
color = colorRampPalette(c(rep("blue",5), "white", rep("red",5)))(100),
cluster_cols =F,
cluster_rows =T,
scale="row",
show_colnames=F,
show_rownames=T,
fontsize=6,
fontsize_row=7,
fontsize_col=6)
dev.off()
#把数据转换成ggplot2输入文件
exp=as.data.frame(t(exp))
exp=cbind(exp, Type=sampleType)
exp$Type=ifelse(exp$Type==1, "Normal", "Tumor")
data=melt(exp, id.vars=c("Type"))
colnames(data)=c("Type", "Gene", "Expression")
#绘制箱线图
p=ggboxplot(data, x="Gene", y="Expression", color = "Type",
	ylab="Gene expression",
	xlab="",
	legend.title="Type",
	palette = c("blue", "red"),
	width=1)
p=p+rotate_x_text(60)
p1=p+stat_compare_means(aes(group=Type),
	method="wilcox.test",
	symnum.args=list(cutpoints = c(0, 0.001, 0.01, 0.05, 1), symbols = c("***", "**", "*", " ")),
	label = "p.signif")
#输出箱线图
pdf(file="boxplot.pdf", width=7.5, height=5)
print(p1)
dev.off()

## Sheet: figure3
the running code of cluster
#if (!requireNamespace("BiocManager", quietly = TRUE))
# install.packages("BiocManager")
#BiocManager::install("ConsensusClusterPlus")
#if (!requireNamespace("BiocManager", quietly = TRUE))
# install.packages("BiocManager")
#BiocManager::install("limma")
#引用包
library(limma)
library(ConsensusClusterPlus)
workDir="C:\\bio\\14.cluster" #工作目录
setwd(workDir)
#读取输入文件，并对输入文件进行整理
rt=read.table("uniSigExp.txt", header=T, sep="\t", check.names=F, row.names=1)
data=rt[,(3:ncol(rt))]
data=t(data)
#聚类
maxK=9
results=ConsensusClusterPlus(data,
maxK=maxK,
reps=50,
pItem=0.8,
pFeature=1,
title=workDir,
clusterAlg="km",
distance="euclidean",
seed=123456,
plot="png")
#输出结果
clusterNum=2 #分几类，可修改
cluster=results[[clusterNum]][["consensusClass"]]
write.table(cluster, file="cluster.txt", sep="\t", quote=F, col.names=F)

## Sheet: figure4
the running code of survival
#install.packages("survival")
#install.packages("survminer")
#引用包
library(survival)
library(survminer)
clusterFile="cluster.txt" #分型结果文件
cliFile="time.txt" #生存数据文件
setwd("C:\\bio\\15.clusterSurvival") #设置工作目录
#读取输入文件
cluster=read.table(clusterFile, header=F, sep="\t", check.names=F, row.names=1)
cli=read.table(cliFile, header=T, sep="\t", check.names=F, row.names=1)
colnames(cli)=c("futime", "fustat")
cli$futime=cli$futime/365
#数据合并
sameSample=intersect(row.names(cluster), row.names(cli))
rt=cbind(cli[sameSample,], Cluster=cluster[sameSample,])
rt$Cluster=paste0("Cluster", rt$Cluster)
#生存差异统计
length=length(levels(factor(rt$Cluster)))
diff=survdiff(Surv(futime, fustat) ~ Cluster, data = rt)
pValue=1-pchisq(diff$chisq, df=length-1)
if(pValue<0.001){
	pValue="p<0.001"
}else{
	pValue=paste0("p=",sprintf("%.03f",pValue))
}
fit <- survfit(Surv(futime, fustat) ~ Cluster, data = rt)
#print(surv_median(fit))
#绘制生存曲线
bioCol=c("#0066FF","#FF0000","#FF9900","#6E568C","#7CC767","#223D6C","#D20A13","#FFD121","#088247","#11AA4D")
bioCol=bioCol[1:length]
surPlot=ggsurvplot(fit,
		data=rt,
		conf.int=F,
		pval=pValue,
		pval.size=6,
		legend.title="Cluster",
		legend.labs=levels(factor(rt[,"Cluster"])),
		legend = c(0.8, 0.8),
		font.legend=10,
		xlab="Time(years)",
		break.time.by = 1,
		palette = bioCol,
		surv.median.line="hv",
		risk.table=T,
		cumevents=F,
		risk.table.height=.25)
pdf(file="survival.pdf",onefile = FALSE,width=7,height=5.5)
print(surPlot)
dev.off()
the running code of heatmap
#install.packages("pheatmap")
library(pheatmap) #引用包
ClusterFile="cluster.txt" #分型结果文件
cliFile="clinical.txt" #临床数据文件
expFile="uniSigExp.txt" #表达数据文件
setwd("C:\\bio\\16.clusterCli")
#读取分型结果文件
Cluster=read.table(ClusterFile, header=F, sep="\t", check.names=F, row.names=1)
colnames(Cluster)=c("Cluster")
Cluster=Cluster[order(Cluster$Cluster),,drop=F]
#读取临床数据文件
cli=read.table(cliFile, header=T, sep="\t", check.names=F, row.names=1)
#合并数据
samSample=intersect(row.names(Cluster), row.names(cli))
Cluster=Cluster[samSample,"Cluster",drop=F]
cli=cli[samSample,,drop=F]
Type=cbind(Cluster, cli)
Type$Cluster=paste0("Cluster", Type$Cluster)
#临床相关性分析，得到显著性标记
sigVec=c("Cluster")
for(clinical in colnames(Type[,2:ncol(Type)])){
	data=Type[c("Cluster", clinical)]
	colnames(data)=c("Cluster", "clinical")
	data=data[(data[,"clinical"]!="unknow"),]
	tableStat=table(data)
	stat=chisq.test(tableStat)
	pvalue=stat$p.value
	Sig=ifelse(pvalue<0.001,"***",ifelse(pvalue<0.01,"**",ifelse(pvalue<0.05,"*","")))
	sigVec=c(sigVec, paste0(clinical, Sig))
	#print(paste(clinical, pvalue, Sig, sep="\t"))
}
colnames(Type)=sigVec
#读取表达数据
exp=read.table(expFile, header=T, sep="\t", check.names=F, row.names=1)
data=t(exp[,(3:ncol(exp))])
data=data[,row.names(Type)]
#定义热图注释的颜色
colorList=list()
#Type=Type[apply(Type,1,function(x)any(is.na(match('unknow',x)))),,drop=F]
bioCol=c("#0066FF","#FF0000","#FF9900","#ed1299", "#0dbc21", "#246b93", "#cc8e12", "#d561dd", "#c93f00",
"#ce2523", "#f7aa5d", "#9ed84e", "#39ba30", "#6ad157", "#373bbf", "#a1ce4c", "#ef3bb6", "#d66551",
"#1a918f", "#7149af", "#ff66fc", "#2927c4", "#57e559" ,"#8e3af4" ,"#f9a270" ,"#22547f", "#db5e92",
"#4aef7b", "#e86502", "#99db27", "#e07233", "#8249aa","#cebb10", "#03827f", "#931635", "#ff523f",
"#edd05e", "#6f25e8", "#0dbc21", "#167275", "#280f7a", "#6373ed", "#5b910f" ,"#7b34c1" ,"#0cf29a" ,"#d80fc1",
"#dd27ce", "#07a301", "#ddd53e", "#391c82", "#2baeb5","#925bea", "#09f9f5", "#63ff4f")
j=0
for(cli in colnames(Type[,1:ncol(Type)])){
	cliLength=length(levels(factor(Type[,cli])))
	cliCol=bioCol[(j+1):(j+cliLength)]
	j=j+cliLength
	names(cliCol)=levels(factor(Type[,cli]))
	if("unknow" %in% levels(factor(Type[,cli]))){
		cliCol["unknow"]="grey75"}
	colorList[[cli]]=cliCol
}
#热图可视化
data=log2(data+1)
pdf("heatmap.pdf", width=7.5, height=5)
pheatmap(data,
annotation=Type,
annotation_colors = colorList,
color = colorRampPalette(c(rep("blue",5), "white", rep("red",5)))(100),
cluster_cols =F,
cluster_rows =T,
scale="row",
show_colnames=F,
show_rownames=T,
fontsize=6,
fontsize_row=6,
fontsize_col=6)
dev.off()

## Sheet: figure5
the running code of PD-L1 expression
#if (!requireNamespace("BiocManager", quietly = TRUE))
# install.packages("BiocManager")
#BiocManager::install("limma")
#install.packages("ggplot2")
#install.packages("ggpubr")
#引用包
library(limma)
library(ggplot2)
library(ggpubr)
expFile="symbol.txt" #表达输入文件
clusterFile="cluster.txt" #分型结果文件
gene="CD274" #基因的标准名称
showName="PDL1" #图形里面显示的基因名称
setwd("C:\\bio\\17.geneDiff") #设置工作目录
#读取基因表达文件,并对数据进行处理
rt=read.table(expFile, header=T, sep="\t", check.names=F)
rt=as.matrix(rt)
rownames(rt)=rt[,1]
exp=rt[,2:ncol(rt)]
dimnames=list(rownames(exp),colnames(exp))
data=matrix(as.numeric(as.matrix(exp)), nrow=nrow(exp), dimnames=dimnames)
data=avereps(data)
data=t(data[gene,,drop=F])
#正常和肿瘤数目
group=sapply(strsplit(rownames(data),"\\-"), "[", 4)
group=sapply(strsplit(group,""), "[", 1)
group=gsub("2", "1", group)
conNum=length(group[group==1]) #正常组样品数目
treatNum=length(group[group==0]) #肿瘤组样品数目
Type=c(rep(1,conNum), rep(2,treatNum))
############正常和肿瘤组比较############
exp=cbind(data, Type)
exp=as.data.frame(exp)
colnames(exp)=c("gene", "Type")
exp$Type=ifelse(exp$Type==1, "Normal", "Tumor")
#exp$gene[exp$gene>quantile(exp$gene,0.99)]=quantile(exp$gene,0.99)
#设置比较组
group=levels(factor(exp$Type))
exp$Type=factor(exp$Type, levels=group)
comp=combn(group,2)
my_comparisons=list()
for(i in 1:ncol(comp)){my_comparisons[[i]]<-comp[,i]}
#设置颜色
bioCol=c("#0066FF","#FF0000","#FF9900","#6E568C","#7CC767","#223D6C","#D20A13","#FFD121","#088247","#11AA4D")
bioCol=bioCol[1:length(levels(factor(exp$Type)))]
#绘制boxplot
boxplot=ggboxplot(exp, x="Type", y="gene", color="Type",
		xlab="",
		ylab=paste0(showName, " expression"),
		legend.title="Type",
		palette = bioCol,
		add = "jitter")+
	stat_compare_means(comparisons=my_comparisons,symnum.args=list(cutpoints = c(0, 0.001, 0.01, 1), symbols = c("***", "**", "*")),label = "p.signif")
#输出图片
pdf(file=paste0(gene,".diff.pdf"), width=5, height=4.5)
print(boxplot)
dev.off()
############分型之间比较############
#删掉正常样品
group=sapply(strsplit(rownames(data),"\\-"), "[", 4)
group=sapply(strsplit(group,""), "[", 1)
group=gsub("2", "1", group)
data=data[group==0,,drop=F]
rownames(data)=gsub("(.*?)\\-(.*?)\\-(.*?)\\-(.*?)\\-.*", "\\1\\-\\2\\-\\3", rownames(data))
data=avereps(data)
#合并分型结果数据
cluster=read.table(clusterFile, header=F, sep="\t", check.names=F, row.names=1)
sameSample=intersect(row.names(data), row.names(cluster))
data=data.frame(gene=data[sameSample,], Cluster=cluster[sameSample,])
data$Cluster=paste0("Cluster", data$Cluster)
#data$gene[data$gene>quantile(data$gene,0.99)]=quantile(data$gene,0.99)
#设置比较组
group=levels(factor(data$Cluster))
data$Cluster=factor(data$Cluster, levels=group)
comp=combn(group, 2)
my_comparisons=list()
for(i in 1:ncol(comp)){my_comparisons[[i]]<-comp[,i]}
#设置颜色
bioCol=c("#0066FF","#FF0000","#FF9900","#6E568C","#7CC767","#223D6C","#D20A13","#FFD121","#088247","#11AA4D")
bioCol=bioCol[1:length(levels(factor(data$Cluster)))]
#绘制boxplot
boxplot=ggboxplot(data, x="Cluster", y="gene", color="Cluster",
		xlab="",
		ylab=paste0(showName, " expression"),
		legend.title="Cluster",
		palette = bioCol,
		add = "jitter")+
	stat_compare_means(comparisons=my_comparisons,symnum.args=list(cutpoints = c(0, 0.001, 0.01, 0.05, 1), symbols = c("***", "**", "*", "ns")),label = "p.signif")
#输出图片
pdf(file=paste0(gene,".Cluster.pdf"), width=5, height=4.5)
print(boxplot)
dev.off()

## Sheet: figure6
the running code of association of PD-L1 with m6A-related lncRNAs
#if (!requireNamespace("BiocManager", quietly = TRUE))
# install.packages("BiocManager")
#BiocManager::install("limma")
#install.packages("corrplot")
#引用包
library(limma)
library(corrplot)
expFile="symbol.txt" #表达输入文件
lncFile="uniSigExp.txt" #预后相关的lncRNA列表
gene="CD274" #基因的标准名称
showName="PD-L1" #图形里面显示的基因名称
setwd("C:\\bio\\18.geneCor") #设置工作目录
#读取基因表达文件,并对数据进行处理
rt=read.table(expFile, header=T, sep="\t", check.names=F)
rt=as.matrix(rt)
rownames(rt)=rt[,1]
exp=rt[,2:ncol(rt)]
dimnames=list(rownames(exp), colnames(exp))
data=matrix(as.numeric(as.matrix(exp)), nrow=nrow(exp), dimnames=dimnames)
data=avereps(data)
#删掉正常样品
group=sapply(strsplit(colnames(data),"\\-"), "[", 4)
group=sapply(strsplit(group,""), "[", 1)
group=gsub("2", "1", group)
data=data[,group==0]
#读取lncRNA文件
lncRT=read.table(lncFile, header=T, sep="\t", check.names=F, row.names=1)
lncRNA=c(gene, colnames(lncRT)[3:ncol(lncRT)])
sameGene=intersect(lncRNA, row.names(data))
data=data[sameGene,]
row.names(data)[1]=showName
#相关性矩阵
data=t(data)
M=cor(data)
res1=cor.mtest(data, conf.level = 0.95)
#绘制相关性图形
pdf(file="cor.pdf", width=8, height=8)
corrplot(M,
order="original",
method = "circle",
type = "upper",
tl.cex=0.8, pch=T,
p.mat = res1$p,
insig = "label_sig",
pch.cex = 1.6,
sig.level=0.05,
number.cex = 1,
col=colorRampPalette(c("blue", "white", "red"))(50),
tl.col="black")
dev.off()

## Sheet: figure7
the running code of vioplot
#if (!requireNamespace("BiocManager", quietly = TRUE))
# install.packages("BiocManager")
#BiocManager::install("limma")
#install.packages("vioplot")
#引用包
library(limma)
library(vioplot)
immuneFile="CIBERSORT-Results.txt" #免疫细胞浸润文件
cluFile="cluster.txt" #分型结果文件
pFilter=0.05 #免疫细胞浸润结果的过滤条件
setwd("C:\\bio\\21.clusterImmVioplot") #设置工作目录
#读取免疫细胞浸润结果文件，并对数据进行整理
immune=read.table(immuneFile, header=T, sep="\t", check.names=F, row.names=1)
immune=immune[immune[,"P-value"]<pFilter,]
immune=as.matrix(immune[,1:(ncol(immune)-3)])
#删掉正常样品
group=sapply(strsplit(row.names(immune),"\\-"), "[", 4)
group=sapply(strsplit(group,""), "[", 1)
group=gsub("2", "1", group)
immune=immune[group==0,]
row.names(immune)=gsub("(.*?)\\-(.*?)\\-(.*?)\\-(.*?)\\-.*", "\\1\\-\\2\\-\\3", row.names(immune))
immune=avereps(immune)
#读取分型的文件
cluster=read.table(cluFile, header=F, sep="\t", row.names=1, check.names=F)
#按照分型对样品分组
lowName=row.names(cluster)[cluster[,1]==1]
highName=row.names(cluster)[cluster[,1]==2]
#提取不同分型的免疫细胞含量
lowImm=intersect(row.names(immune), lowName)
highImm=intersect(row.names(immune), highName)
rt=rbind(immune[lowImm,], immune[highImm,])
lowNum=length(lowImm)
highNum=length(highImm)
#绘制小提琴图
outTab=data.frame()
pdf("vioplot.pdf", width=13, height=9)
par(las=1,mar=c(10,6,3,3))
x=c(1:ncol(rt))
y=c(1:ncol(rt))
plot(x, y,
xlim=c(0,63), ylim=c(min(rt),max(rt)+0.02),
main="",xlab="", ylab="Fraction",
pch=21,
col="white",
xaxt="n")
#对每个免疫细胞循环，绘制vioplot，低表达用蓝色表示，高表达用红色表示
bioCol=c("#0066FF","#FF0000","#FF9900","#6E568C","#7CC767","#223D6C","#D20A13","#FFD121","#088247","#11AA4D")
for(i in 1:ncol(rt)){
	if(sd(rt[1:lowNum,i])==0){
	rt[1,i]=0.00001
	}
	if(sd(rt[(lowNum+1):(lowNum+highNum),i])==0){
	rt[(lowNum+1),i]=0.00001
	}
	lowData=rt[1:lowNum,i]
	highData=rt[(lowNum+1):(lowNum+highNum),i]
	vioplot(lowData,at=3*(i-1),lty=1,add = T,col=bioCol[1])
	vioplot(highData,at=3*(i-1)+1,lty=1,add = T,col=bioCol[2])
	wilcoxTest=wilcox.test(lowData,highData)
	p=wilcoxTest$p.value
	if(p<pFilter){
	cellPvalue=cbind(Cell=colnames(rt)[i],pvalue=p)
		outTab=rbind(outTab,cellPvalue)
	}
	mx=max(c(lowData,highData))
	lines(c(x=3*(i-1)+0.2,x=3*(i-1)+0.8),c(mx,mx))
	text(x=3*(i-1)+0.5, y=mx+0.02, labels=ifelse(p<0.001, paste0("p<0.001"), paste0("p=",sprintf("%.03f",p))), cex = 0.8)
}
legend("topright",
c("Cluster1", "Cluster2"),
lwd=4.5,bty="n",cex=1.5,
col=bioCol[1:2])
text(seq(1,64,3),-0.05,xpd = NA,labels=colnames(rt),cex = 0.9,srt = 45,pos=2)
dev.off()
#输出免疫细胞和p值表格文件
write.table(outTab,file="diff.result.txt",sep="\t",row.names=F,quote=F)
the running code of boxplot
#if (!requireNamespace("BiocManager", quietly = TRUE))
# install.packages("BiocManager")
#BiocManager::install("limma")
#install.packages("ggpubr")
#引用包
library(limma)
library(ggpubr)
immuneFile="CIBERSORT-Results.txt" #免疫细胞浸润文件
cluFile="cluster.txt" #分型的结果文件
pFilter=0.05 #免疫细胞浸润的过滤条件
setwd("C:\\bio\\22.clusterImmDiff") #设置工作目录
#读取免疫细胞浸润的结果文件，并对数据进行整理
immune=read.table(immuneFile, header=T, sep="\t", check.names=F, row.names=1)
immune=immune[immune[,"P-value"]<pFilter,]
immune=as.matrix(immune[,1:(ncol(immune)-3)])
#删掉正常样品
group=sapply(strsplit(row.names(immune),"\\-"), "[", 4)
group=sapply(strsplit(group,""), "[", 1)
group=gsub("2", "1", group)
immune=immune[group==0,]
row.names(immune)=gsub("(.*?)\\-(.*?)\\-(.*?)\\-(.*?)\\-.*", "\\1\\-\\2\\-\\3", row.names(immune))
immune=avereps(immune)
#读取分型的结果文件
cluster=read.table(cluFile, header=F, sep="\t", row.names=1, check.names=F)
#样品取交集
sameSample=intersect(row.names(immune), row.names(cluster))
immune1=immune[sameSample,,drop=F]
cluster1=cluster[sameSample,,drop=F]
colnames(cluster1)=c("Cluster")
data=cbind(immune1, cluster1)
data$Cluster=paste0("Cluster", data$Cluster)
#设置比较组
type=levels(factor(data[,"Cluster"]))
data$Cluster=factor(data$Cluster, levels=type)
comp=combn(type, 2)
my_comparisons=list()
for(i in 1:ncol(comp)){my_comparisons[[i]]<-comp[,i]}
#设置颜色
bioCol=c("#0066FF","#FF0000","#FF9900","#6E568C","#7CC767","#223D6C","#D20A13","#FFD121","#088247","#11AA4D")
bioCol=bioCol[1:length(levels(factor(data$Cluster)))]
#免疫差异分析
for(i in colnames(data)[1:(ncol(data)-1)]){
	#绘制箱线图
	boxplot=ggboxplot(data, x="Cluster", y=i, fill="Cluster",
			xlab="",
			ylab=i,
			legend.title="Cluster",
			palette=bioCol
			)+
		stat_compare_means(comparisons=my_comparisons)
	#输出图形
	pdf(file=paste0(i, ".pdf"), width=5, height=4.5)
	print(boxplot)
	dev.off()
}

## Sheet: figure8
the running code of Immune scores
#if (!requireNamespace("BiocManager", quietly = TRUE))
# install.packages("BiocManager")
#BiocManager::install("limma")
#install.packages("ggpubr")
#引用包
library(limma)
library(ggpubr)
scoreFile="scores.txt" #微环境打分文件
cluFile="cluster.txt" #分型的结果文件
setwd("C:\\bio\\23.clusterScoreDiff") #设置工作目录
#读取肿瘤微环境打分文件，并对数据进行整理
score=read.table(scoreFile, header=T, sep="\t", check.names=F, row.names=1)
row.names(score)=gsub("(.*?)\\-(.*?)\\-(.*?)\\-(.*?)\\-.*", "\\1\\-\\2\\-\\3", row.names(score))
score=avereps(score)
#读取聚类文件，并对输入文件整理
cluster=read.table(cluFile, header=F, sep="\t", row.names=1, check.names=F)
#样品取交集
sameSample=intersect(row.names(score), row.names(cluster))
score1=score[sameSample,,drop=F]
cluster1=cluster[sameSample,,drop=F]
colnames(cluster1)=c("Cluster")
data=cbind(score1, cluster1)
data$Cluster=paste0("Cluster", data$Cluster)
#设置比较组
type=levels(factor(data[,"Cluster"]))
data$Cluster=factor(data$Cluster, levels=type)
comp=combn(type, 2)
my_comparisons=list()
for(i in 1:ncol(comp)){my_comparisons[[i]]<-comp[,i]}
#设置颜色
bioCol=c("#0066FF","#FF0000","#FF9900","#6E568C","#7CC767","#223D6C","#D20A13","#FFD121","#088247","#11AA4D")
bioCol=bioCol[1:length(levels(factor(data$Cluster)))]
#肿瘤微环境差异分析
for(i in colnames(data)[1:(ncol(data)-1)]){
	#绘制箱线图
	boxplot=ggboxplot(data, x="Cluster", y=i, fill="Cluster",
			xlab="",
			ylab=i,
			legend.title="Cluster",
			palette=bioCol
			)+
		stat_compare_means(comparisons=my_comparisons)
	#输出图形
	pdf(file=paste0(i, ".pdf"), width=5, height=4.5)
	print(boxplot)
	dev.off()
}

## Sheet: figure10
the running code of model
#install.packages("survival")
#install.packages("caret")
#install.packages("glmnet")
#install.packages("survminer")
#install.packages("timeROC")
#引用包
library(survival)
library(caret)
library(glmnet)
library(survminer)
library(timeROC)
setwd("C:\\bio\\26.model") #设置工作目录
rt=read.table("uniSigExp.txt", header=T, sep="\t", check.names=F, row.names=1) #读取输入文件
rt$futime[rt$futime<=0]=0.003
#对分组进行循环，找出train和test都显著的分组
for(i in 1:1000){
	#############对数据进行分组#############
	inTrain<-createDataPartition(y=rt[,3], p=0.7, list=F)
	train<-rt[inTrain,]
	test<-rt[-inTrain,]
	trainOut=cbind(id=row.names(train), train)
	testOut=cbind(id=row.names(test), test)
	#lasso回归
	x=as.matrix(train[,c(3:ncol(train))])
	y=data.matrix(Surv(train$futime,train$fustat))
	fit <- glmnet(x, y, family = "cox", maxit = 1000)
	cvfit <- cv.glmnet(x, y, family="cox", maxit = 1000)
	coef <- coef(fit, s = cvfit$lambda.min)
	index <- which(coef != 0)
	actCoef <- coef[index]
	lassoGene=row.names(coef)[index]
	geneCoef=cbind(Gene=lassoGene, Coef=actCoef)
	if(nrow(geneCoef)<2){next}
	#输出train组风险值
	trainFinalGeneExp=train[,lassoGene]
	#myFun=function(x){crossprod(as.numeric(x), actCoef)}
	#trainScore=apply(trainFinalGeneExp, 1, myFun)
	trainScore=predict(cvfit, newx=as.matrix(train[,c(3:ncol(train))]), s="lambda.min", type="response")
	outCol=c("futime", "fustat", lassoGene)
	risk=as.vector(ifelse(trainScore>median(trainScore), "high", "low"))
	train=cbind(train[,outCol], riskScore=as.vector(trainScore), risk)
	trainRiskOut=cbind(id=rownames(train), train)
	#输出test组风险值
	testFinalGeneExp=test[,lassoGene]
	#testScore=apply(testFinalGeneExp, 1, myFun)
	testScore=predict(cvfit, newx=as.matrix(test[,c(3:ncol(test))]), s="lambda.min", type="response")
	outCol=c("futime", "fustat", lassoGene)
	risk=as.vector(ifelse(testScore>median(trainScore), "high", "low"))
	test=cbind(test[,outCol], riskScore=as.vector(testScore), risk)
	testRiskOut=cbind(id=rownames(test), test)
	#生存差异pvalue
	diff=survdiff(Surv(futime, fustat) ~risk, data=train)
	pValue=1-pchisq(diff$chisq, df=1)
	diffTest=survdiff(Surv(futime, fustat) ~risk, data=test)
	pValueTest=1-pchisq(diffTest$chisq, df=1)
	#ROC曲线下面积
	predictTime=5 #预测时间
	roc=timeROC(T=train$futime, delta=train$fustat,
	marker=trainScore, cause=1,
	weighting='aalen',
	times=c(predictTime), ROC=TRUE)
	rocTest=timeROC(T=test$futime, delta=test$fustat,
	marker=testScore, cause=1,
	weighting='aalen',
	times=c(predictTime), ROC=TRUE)
	if((pValue<0.01) & (roc$AUC[2]>0.7) & (pValueTest<0.05) & (rocTest$AUC[2]>0.65)){
		#输出分组结果
		write.table(trainOut,file="train.data.txt",sep="\t",quote=F,row.names=F)
		write.table(testOut,file="test.data.txt",sep="\t",quote=F,row.names=F)
		#lasso图形
		pdf("lambda.pdf")
		plot(fit, xvar = "lambda", label = TRUE)
		dev.off()
		pdf("cvfit.pdf")
		plot(cvfit)
		abline(v=log(c(cvfit$lambda.min,cvfit$lambda.1se)),lty="dashed")
		dev.off()
	#输出模型公式和风险文件
		write.table(geneCoef, file="geneCoef.txt", sep="\t", quote=F, row.names=F)
		write.table(trainRiskOut,file="trainRisk.txt",sep="\t",quote=F,row.names=F)
		write.table(testRiskOut,file="testRisk.txt",sep="\t",quote=F,row.names=F)
		#所有样品的风险值
		allRiskOut=rbind(trainRiskOut, testRiskOut)
		write.table(allRiskOut,file="allRisk.txt",sep="\t",quote=F,row.names=F)
		break
	}
}
the running code of suvival
#install.packages("survival")
#install.packages("survminer")
#引用包
library(survival)
library(survminer)
setwd("C:\\bio\\27.survival") #设置工作目录
#定义生存曲线的函数
bioSurvival=function(inputFile=null,outFile=null){
	#读取输入文件
	rt=read.table(inputFile, header=T, sep="\t")
	#比较高低风险组生存差异，得到显著性p值
	diff=survdiff(Surv(futime, fustat) ~risk,data = rt)
	pValue=1-pchisq(diff$chisq,df=1)
	if(pValue<0.001){
		pValue="p<0.001"
	}else{
		pValue=paste0("p=",sprintf("%.03f",pValue))
	}
	fit <- survfit(Surv(futime, fustat) ~ risk, data = rt)
	#绘制生存曲线
	surPlot=ggsurvplot(fit,
		data=rt,
		conf.int=T,
		pval=pValue,
		pval.size=6,
		legend.title="Risk",
		legend.labs=c("High risk", "Low risk"),
		xlab="Time(years)",
		break.time.by = 1,
		palette=c("red", "blue"),
		risk.table=TRUE,
			risk.table.title="",
		risk.table.col = "strata",
		risk.table.height=.25)
	pdf(file=outFile,onefile = FALSE,width = 6.5,height =5.5)
	print(surPlot)
	dev.off()
}
bioSurvival(inputFile="trainRisk.txt", outFile="trainSurv.pdf")
bioSurvival(inputFile="testRisk.txt", outFile="testSurv.pdf")
the running code of ROC
#install.packages("survival")
#install.packages("survminer")
#install.packages("timeROC")
#引用包
library(survival)
library(survminer)
library(timeROC)
setwd("C:\\bio\\28.ROC") #设置工作目录
#定义绘制ROC曲线函数
bioROC=function(inputFile=null, rocFile=null){
	predictTime=1 #预测时间
	#读取输入文件
	rt=read.table(inputFile, header=T, sep="\t")
	#ROC曲线
	ROC_rt=timeROC(T=rt$futime, delta=rt$fustat,
	marker=rt$riskScore, cause=1,
	weighting='aalen',
	times=c(predictTime), ROC=TRUE)
	pdf(file=rocFile, width=5, height=5)
	plot(ROC_rt, time=predictTime, col='red', title=FALSE, lwd=2)
	legend('bottomright', cex=1.3,
paste0('AUC=',sprintf("%.03f",ROC_rt$AUC[2])),
	col="white", lwd=1, bty = 'n')
	dev.off()
}
bioROC(inputFile="trainRisk.txt",rocFile="train.ROC.pdf")
bioROC(inputFile="testRisk.txt",rocFile="test.ROC.pdf")

## Sheet: figure11
the running code of riskplot
#install.packages("pheatmap")
library(pheatmap) #引用包
setwd("C:\\bio\\29.riskPlot") #设置工作目录
bioRiskPlot=function(inputFile=null,riskScoreFile=null,survStatFile=null,heatmapFile=null){
	rt=read.table(inputFile, header=T, sep="\t", check.names=F, row.names=1) #读取输入文件
	rt=rt[order(rt$riskScore),] #按照riskScore对样品排序
	#绘制风险曲线
	riskClass=rt[,"risk"]
	lowLength=length(riskClass[riskClass=="low"])
	highLength=length(riskClass[riskClass=="high"])
	lowMax=max(rt$riskScore[riskClass=="low"])
	line=rt[,"riskScore"]
	line[line>10]=10
	pdf(file=riskScoreFile, width=7, height=4)
	plot(line, type="p", pch=20,
		xlab="Patients (increasing risk socre)", ylab="Risk score",
		col=c(rep("green",lowLength),rep("red",highLength)) )
	abline(h=lowMax,v=lowLength,lty=2)
	legend("topleft", c("High risk", "Low Risk"),bty="n",pch=19,col=c("red","green"),cex=1.2)
	dev.off()
	#绘制生存状态图
	color=as.vector(rt$fustat)
	color[color==1]="red"
	color[color==0]="green"
	pdf(file=survStatFile, width=7, height=4)
	plot(rt$futime, pch=19,
		xlab="Patients (increasing risk socre)", ylab="Survival time (years)",
		col=color)
	legend("topleft", c("Dead", "Alive"),bty="n",pch=19,col=c("red","green"),cex=1.2)
	abline(v=lowLength,lty=2)
	dev.off()
	#绘制风险热图
	rt1=rt[c(3:(ncol(rt)-2))]
	rt1=t(rt1)
	annotation=data.frame(type=rt[,ncol(rt)])
	rownames(annotation)=rownames(rt)
	pdf(file=heatmapFile, width=7, height=4)
	pheatmap(rt1,
		annotation=annotation,
		cluster_cols = FALSE,
		cluster_rows = FALSE,
		show_colnames = F,
		scale="row",
		color = colorRampPalette(c(rep("green",3.5), "white", rep("red",3.5)))(50),
		fontsize_col=3,
		fontsize=7,
		fontsize_row=8)
	dev.off()
}
#tarin组风险曲线
bioRiskPlot(inputFile="trainRisk.txt",riskScoreFile="train.riskScore.pdf",survStatFile="train.survStat.pdf",heatmapFile="train.heatmap.pdf")
#test组风险曲线
bioRiskPlot(inputFile="testRisk.txt",riskScoreFile="test.riskScore.pdf",survStatFile="test.survStat.pdf",heatmapFile="test.heatmap.pdf")

[truncated: 6 more sheets: figure12, figure13, figure14, figure15, figure16, Sheet17]
